# Supplementary material for: Vowel speech recognition from rat electroencephalography using long short-term memory neural network
Source: PLoS One. 2022 Jun 23;17(6):e0270405. doi: 10.1371/journal.pone.0270405 (PMC9223328; doi:10.1371/journal.pone.0270405)
Supplement: S1 Dataset — (TXT) [file pone.0270405.s001.txt]

Total 19 subjects

each dataset:
.mat file
among the -0.5s to 1s, only 0.2s to 0.8s extracted

number of trials X channel (Right AAF, Left AAF) X values
