# Supplementary material for: Vowel speech recognition from rat electroencephalography using long short-term memory neural network
Source: PLoS One. 2022 Jun 23;17(6):e0270405. doi: 10.1371/journal.pone.0270405 (PMC9223328; doi:10.1371/journal.pone.0270405)
Supplement: S1 File — (ZIP) [file pone.0270405.s002.zip]

Archive with 19 entries (19 files):
- Rat#1.mat
- Rat#10.mat
- Rat#11.mat
- Rat#12.mat
- Rat#13.mat
- Rat#14.mat
- Rat#15.mat
- Rat#16.mat
- Rat#17.mat
- Rat#18.mat
- Rat#19.mat
- Rat#2.mat
- Rat#3.mat
- Rat#4.mat
- Rat#5.mat
- Rat#6.mat
- Rat#7.mat
- Rat#8.mat
- Rat#9.mat
